# Supplementary material for: A Simulation Study on the Processes of Intra-Group Informal Interaction Affecting Workers’ Safety Behaviors
Source: Int J Environ Res Public Health. 2022 Aug 15;19(16):10048. doi: 10.3390/ijerph191610048 (PMC9408364; doi:10.3390/ijerph191610048)
Supplement: Supplementary file 1 [file ijerph-19-10048-s001.zip]

Archive with 1 entries (1 files):
- ijerph-1841937-supplementary.pdf
